# Supplementary material for: DNA polymerase epsilon is required for heterochromatin maintenance in Arabidopsis
Source: Genome Biol. 2020 Nov 25;21:283. doi: 10.1186/s13059-020-02190-1 (PMC7687843; doi:10.1186/s13059-020-02190-1)
Supplement: Supplementary file 2 — Additional file 2: Table S1. POL2A mutant alleles. Table S2. Protein-coding genes upregulated in pol2a-12, not upregulated in atxr5/6 and not marked by H3K27me3 (n = 174). Table S3. List of primers used in this study. Table S4. Total read counts and mapping statistics for the sequencing data generated in this study. [file 13059_2020_2190_MOESM2_ESM.xlsx]

## Sheet: table S1
Table S1. POL2A mutant alleles
allele numbers used in this study	mutation	first described in...	homozygous mutants are...
pol2a-1	til1-1 / emb2284-1	Jenik et al. (2005)	embryo lethal
pol2a-2	til1-2 / emb2284-2	Jenik et al. (2005)	embryo lethal
pol2a-3	til1-3 / emb2284-3	Jenik et al. (2005)	embryo lethal
pol2a-4	til1-4 / pol2a-2	Jenik et al. (2005)	viable
pol2a-5	emb529	Ronceret et al. (2005)	embryo lethal
pol2a-6	emb142	Ronceret et al. (2005)	embryo lethal
pol2a-7	SALK_057024 / emb2284-5	Ronceret et al. (2005)	embryo lethal
pol2a-8	abo4-1	Yin et al. (2009)	viable
pol2a-9	abo4-2 / SALK_096341 / pol2a-1	Yin et al. (2009)	viable & sterile
pol2a-10	esd7-1	Del Olmo et al. (2010)	viable
pol2a-11	SALK_124217 / pol2a-3	Huang et al. (2015)	embryo lethal
pol2a-12	anx2	this study	viable
pol2a-13	anx3	this study	viable
pol2a-14	anx4	this study	viable

## Sheet: table S2
Table S2. PCGs upregulated in pol2a-12, not upregulated in atxr5/6 and not marked by H3K27me3 (n=174)
PANTHER GO-Slim Biological process	Arabidopsis thaliana - REFLIST (27502)	Input (174)	expected	+/-	fold Enrichment	raw P-value	FDR
glycerolipid catabolic process (GO:0046503)	3	2	0.02	+	> 100	0.000399	0.0249
positive regulation of cell proliferation (GO:0008284)	35	5	0.22	+	22.26	5.47e-06	0.000526
cell proliferation (GO:0008283)	35	5	0.22	+	22.26	5.47e-06	0.000488
regulation of mitotic nuclear division (GO:0007088)	38	5	0.24	+	20.5	7.88e-06	0.000656
positive regulation of cell cycle (GO:0045787)	55	7	0.35	+	19.83	1.39e-07	4.35e-05
regulation of cyclin-dependent protein serine/threonine kinase activity (GO:0000079)	49	6	0.31	+	19.08	1.38e-06	0.000246
double-strand break repair via homologous recombination (GO:0000724)	45	4	0.29	+	13.85	0.000271	0.0188
mitotic nuclear division (GO:0140014)	182	11	1.17	+	9.42	4.93e-08	6.16e-05

## Sheet: table S3
Table S3. List of primers used in this study
	target	name	sequence	comment
RTqPCR / qPCR	TSI (qPCR)	TSI-qF	CTCTACCCTTTGCATTCATGAATCCTT
		TSI-qR	GATGGGCAAAAGCCCTCGGTTTTAAAATG
	MULE-F19G14	MULE qF	GGCACTTCAATTGTGCTTTTTCCT
		MULE R2	GATACTTGTTGACAAGTGTTTAGCAAGCC
	AT4TE15030	AT4TE15030-qF	CCACCCTTGTTGATCCAAGT
		AT4TE15030-qR	AGTCCGAAGAACGCGAACTA
	AT4TE18675	AT4TE18675-qF	GGAACTCGAATTGGGAACTC
		AT4TE18675-qR	ACTCGATTTCGTCGCCATAC
	ACTIN2 (qPCR)	ACTIN2 pri3F	GGCTTAAAAAGCTGGGGTTT
		ACTIN2 pri3R	TTGTCACACACAAGTGCATCA
	106B repeats	106B-F	TTGATTGATAGATCCCTTCTGGA
		106B-R	CGAGGATGGGGTAATTGAGT
	TSI	TSI-RT-F	GAACTCATGGATACCCTAAAATAC
		TSI-RT-R	CTCTACCCTTTGCACTCATGAATC
	ACTIN2	ACT2-F	CTAAGCTCTCAAGATCAAAGGC
		ACT2-R	AACATTGCAAAGAGTTTCAAGG
	180-bp	180bp-F	ACCATCAAAGCCTTGAGAAGCA
		180bp-R	CCGTATGAGTCTTTGTCTTTGTATCTTCT
	CMT3	CMT3 qPCR pri3F	GACGTGCGATTGTTGATGAG
		CMT3 qPCR pri3R	AGTTTCCCATTAGCCCCTTC
	L5 (transgene)	L5-RT-F	TTAACTATGCCGGAATCCATCGC
		L5-RT-R	CACCACCTGCCAGTCAACAGACGC
genotyping	pol2a-12	1442	TGCAGTGACCACAGCAAAAC	NspI cuts mutant amplicon
		1443	GCAAAAATCCTCAATATCTTCCA
	cmt3-11	cmt3-11_LP	TGCACTAGCTTCAGAAGTTTAAGG
		cmt3-11_RP	ATAAGAGAAGGAGCTGCTGCC
		LBb1	GCGTGGACCGCTTGCTGCAACT
	cmt2-3	cmt2-3_F	AGTCCCAACATGCCACAGTC
		cmt2-3_R	TGGTTTCTTGAAGCTGAGGGTA
		LBb1.3	ATTTTGCCGATTTCGGAAC
	drm1-2	drm1-2 LP	ACCATCCAAGAAGCCTTTCC
		DRM1-R	CCAAGACCGACCCGATGATGG
		LBb1.3	ATTTTGCCGATTTCGGAAC
	drm2-2	drm2-150863-LP	CTATTTCCAGGCACTTGTTCG
		drm2-150863-RP	AAGATCCTCTCATCCTCGCAC
		LBb1.3	ATTTTGCCGATTTCGGAAC
	fas2-4	fas2-4_LP	CATTCGTTTTTCTCCATCTGG
		fas2-4_RP	AGGTGACCATGACAATCTTCG
		LBb1.3	ATTTTGCCGATTTCGGAAC
	atxr5	atxr5-WT2	AATAGGACCATCTGCTTCAACTGTG
		atxr5-WT1	CCATTGGAACTTGGCTTTGTGTC
		LBa1	TGGTTCACGTAGTGGGCCATCG
	atxr6	atxr6-WT1	AGCTTTGCTGGTTGTTTACCGGA
		atxr6-WT2	CCATGTTGAGTAAATGTCGAAGAC
		atrx 6-m1	AACGTCCGCAATGTGTTATTAAGTTGTC

## Sheet: table S4
Table S4. Total read counts and mapping statistics for the sequencing data generated in this study.
library	sample	sequenced reads	uniquely aligned
mRNA-seq	cmt3_rep1	30925621	27987687
mRNA-seq	cmt3_rep2	35874086	33115368
mRNA-seq	Col-0_rep1	29631192	26507175
mRNA-seq	Col-0_rep2	32546370	30775847
mRNA-seq	fas2-4_rep1	31288126	28302300
mRNA-seq	fas2-4_rep2	30880730	27992084
mRNA-seq	L5_rep1	52802365	50104214
mRNA-seq	L5_rep2	30867263	27784240
mRNA-seq	pol2a-12_rep1	49088097	44180023
mRNA-seq	pol2a-12_rep2	32644766	29527517
mRNA-seq	pol2a-12_atxr5/6	76468649	69666762
mRNA-seq	pol2a-12_cmt3_rep1	29375129	26571860
mRNA-seq	pol2a-12_cmt3_rep2	28479903	25987256
library	sample	sequenced read pairs	uniquely aligned pairs
BS-seq	atxr5/6	42147245	25709819
BS-seq	Col-0	57465458	36203238
BS-seq	L5	45587925	27922604
BS-seq	L5 0mM hydroxyurea	30443600	15053007
BS-seq	L5 2mM hydroxyurea	34996081	24274876
BS-seq	pol2a-8	51545721	30618158
BS-seq	pol2a-10	51798509	30276228
BS-seq	pol2a-12	45729168	27428354
BS-seq	pol2a-12 0mM hydroxyurea	34612548	18869181
BS-seq	pol2a-12 2mM hydroxyurea	36356587	24282742
BS-seq	pol2a-12 atxr5/6	68813747	42802150
BS-seq	segregating cmt2-3	28480235	18968075
BS-seq	segregating cmt3-11	29409834	20310378
BS-seq	segregating drm1/2	27548763	18778281
BS-seq	segregating pol2a-12	28813029	19902096
BS-seq	segregating pol2a-12 cmt2-3	27756085	18050734
BS-seq	segregating pol2a-12 cmt3-11	28420293	18508945
BS-seq	segregating pol2a-12 drm1/2	27013906	17626805
BS-seq	segregating WT	29630391	20525871
library	sample	sequenced reads (18-26 nt)	aligned (18-26 nt)	mutilple alignment (18-26 nt)
sRNA-seq	L5	14877051	14142750	4313852
sRNA-seq	pol2a-10	13025853	12256179	3569117
sRNA-seq	pol2a-12	12499559	11845834	3475611
library	sample	sequenced reads	aligned	uniquely aligned, PCR duplicates removed
ChIP-seq	Col-0_input_for_H2A.W	35805152	31120894	24804734
ChIP-seq	pol2a-12_input_for_H2A.W	27880769	25257455	21101234
ChIP-seq	Col-0_H2A.W	37756234	19808141	10359695
ChIP-seq	pol2a-12_H2A.W	55307315	30727830	19254853
ChIP-seq	L5_Input_rep1	44586953	43898445	29248160
ChIP-seq	L5_Input_rep2	81260622	79944856	51318091
ChIP-seq	L5_H3K27me1_rep2	79815294	77625103	35441666
ChIP-seq	L5_H3K27me1_rep1	61681539	57983541	26779892
ChIP-seq	L5_H3K27me3_rep2	29941747	29502064	22055214
ChIP-seq	L5_H3K27me3__rep1	44939832	44277511	30352635
ChIP-seq	L5_H3K9me2_rep2	32484167	29949206	18514946
ChIP-seq	L5_H3K9me2_rep1	40683162	36568061	21283022
ChIP-seq	pol2a-12_Input_rep1	62327558	61579557	35614624
ChIP-seq	pol2a-12_Input_rep2	105782966	104198291	62784452
ChIP-seq	pol2a-12_H3K27me1_rep2	67287649	65081098	32923754
ChIP-seq	pol2a-12_H3K27me1_rep1	59147600	55565121	27821099
ChIP-seq	pol2a-12_H3K27me3_rep2	33579294	32810174	24496783
ChIP-seq	pol2a-12_H3K27me3_rep1	36056806	35138253	25679852
ChIP-seq	pol2a-12_H3K9me2_rep2	34321274	22403594	12783086
ChIP-seq	pol2a-12_H3K9me2_rep1	38822404	24087300	13317589
